# Supplementary material for: Ultrastructural Characterization of Developmental Stages and Head Sensilla in Portici okadai, Vector of Thelazia callipaeda
Source: Insects. 2025 May 20;16(5):539. doi: 10.3390/insects16050539 (PMC12112477; doi:10.3390/insects16050539)
Supplement: Supplementary file 1 [file insects-16-00539-s001.zip]

Archive with 1 entries (1 files):
- insects-3610295-supplementary.pdf
